# Supplementary material for: A novel SSR4 variant associated with congenital disorder of glycosylation: a case report and related analysis
Source: Front Genet. 2024 Jul 17;15:1402883. doi: 10.3389/fgene.2024.1402883 (PMC11288868; doi:10.3389/fgene.2024.1402883)
Supplement: Supplementary file 1 [file Table1.XLS]

## Sheet: Results
Well	Well Position	Omit	Sample Name	Target Name	Task	Reporter	Quencher	Quantity	Quantity Mean	Quantity SD	RQ	RQ Min	RQ Max	CT	Ct Mean	Ct SD	Delta Ct	Delta Ct Mean	Delta Ct SE	Delta Ct SE	Delta Delta Ct	Automatic Ct Threshold	Tm1	Ct Threshold	Tm2	Automatic Baseline	Tm3	Baseline Start	Baseline End	Comments	Amp Score	Cq Conf
7	A7	FALSE	SEY1	SSR4-RT-F2	UNKNOWN	SYBR	None				0.216617	0.195718	0.239749	23.9923	24.0608	0.0906984		3.11735	0.0527196	0.0527196	2.20678	TRUE	85.2955	0.0845194		TRUE		1	40
8	A8	FALSE	SEY1	SSR4-RT-F2	UNKNOWN	SYBR	None				0.216617	0.195718	0.239749	24.0265	24.0608	0.0906984		3.11735	0.0527196	0.0527196	2.20678	TRUE	85.1956	0.0845194		TRUE		1	40
9	A9	FALSE	SEY1	SSR4-RT-F2	UNKNOWN	SYBR	None				0.216617	0.195718	0.239749	24.1637	24.0608	0.0906984		3.11735	0.0527196	0.0527196	2.20678	TRUE	85.0958	0.0845194		TRUE		1	40
10	A10	FALSE	SEY1	SSR4-RT-F3	UNKNOWN	SYBR	None				0.249877	0.23576	0.26484	24.0423	24.0238	0.0512597		3.08031	0.0302182	0.0302182	2.00071	TRUE	83.7979	0.07015		TRUE		1	40
11	A11	FALSE	SEY1	SSR4-RT-F3	UNKNOWN	SYBR	None				0.249877	0.23576	0.26484	24.0632	24.0238	0.0512597		3.08031	0.0302182	0.0302182	2.00071	TRUE	83.698	0.07015		TRUE		1	40
12	A12	FALSE	SEY1	SSR4-RT-F3	UNKNOWN	SYBR	None				0.249877	0.23576	0.26484	23.9658	24.0238	0.0512597		3.08031	0.0302182	0.0302182	2.00071	TRUE	83.698	0.07015		TRUE		1	40
19	B7	FALSE	SEY2	SSR4-RT-F2	UNKNOWN	SYBR	None				0.384945	0.363795	0.407325	22.7087	22.7439	0.0348545		2.28784	0.0293635	0.0293635	1.37728	TRUE	85.1956	0.0845194		TRUE		1	40
20	B8	FALSE	SEY2	SSR4-RT-F2	UNKNOWN	SYBR	None				0.384945	0.363795	0.407325	22.7445	22.7439	0.0348545		2.28784	0.0293635	0.0293635	1.37728	TRUE	85.1956	0.0845194		TRUE		1	40
21	B9	FALSE	SEY2	SSR4-RT-F2	UNKNOWN	SYBR	None				0.384945	0.363795	0.407325	22.7784	22.7439	0.0348545		2.28784	0.0293635	0.0293635	1.37728	TRUE	85.0958	0.0845194		TRUE		1	40
22	B10	FALSE	SEY2	SSR4-RT-F3	UNKNOWN	SYBR	None				0.437086	0.402145	0.475063	22.7083	22.7296	0.0652006		2.27361	0.0432933	0.0432933	1.19401	TRUE	83.7979	0.07015		TRUE		1	40
23	B11	FALSE	SEY2	SSR4-RT-F3	UNKNOWN	SYBR	None				0.437086	0.402145	0.475063	22.6778	22.7296	0.0652006		2.27361	0.0432933	0.0432933	1.19401	TRUE	83.7979	0.07015		TRUE		1	40
24	B12	FALSE	SEY2	SSR4-RT-F3	UNKNOWN	SYBR	None				0.437086	0.402145	0.475063	22.8028	22.7296	0.0652006		2.27361	0.0432933	0.0432933	1.19401	TRUE	83.698	0.07015		TRUE		1	40
31	C7	FALSE	SEY3	SSR4-RT-F2	UNKNOWN	SYBR	None				1	0.954937	1.04719	22.9154	22.9126	0.0267376		0.910569	0.0239595	0.0239595	0	TRUE	85.1956	0.0845194		TRUE		1	40
32	C8	FALSE	SEY3	SSR4-RT-F2	UNKNOWN	SYBR	None				1	0.954937	1.04719	22.9379	22.9126	0.0267376		0.910569	0.0239595	0.0239595	0	TRUE	85.1956	0.0845194		TRUE		1	40
33	C9	FALSE	SEY3	SSR4-RT-F2	UNKNOWN	SYBR	None				1	0.954937	1.04719	22.8846	22.9126	0.0267376		0.910569	0.0239595	0.0239595	0	TRUE	85.1956	0.0845194		TRUE		1	40
34	C10	FALSE	SEY3	SSR4-RT-F3	UNKNOWN	SYBR	None				1	0.859302	1.16374	23.2297	23.0817	0.132731		1.0796	0.0787927	0.0787927	0	TRUE	83.7979	0.07015		TRUE		1	40
35	C11	FALSE	SEY3	SSR4-RT-F3	UNKNOWN	SYBR	None				1	0.859302	1.16374	22.9734	23.0817	0.132731		1.0796	0.0787927	0.0787927	0	TRUE	83.7979	0.07015		TRUE		1	40
36	C12	FALSE	SEY3	SSR4-RT-F3	UNKNOWN	SYBR	None				1	0.859302	1.16374	23.0419	23.0817	0.132731		1.0796	0.0787927	0.0787927	0	TRUE	83.698	0.07015		TRUE		1	40
43	D7	FALSE	SEY1	GAPDH	UNKNOWN	SYBR	None							20.9351	20.9435	0.0105764						TRUE	85.8945	0.0823887		TRUE		1	40
44	D8	FALSE	SEY1	GAPDH	UNKNOWN	SYBR	None							20.9554	20.9435	0.0105764						TRUE	85.8945	0.0823887		TRUE		1	40
45	D9	FALSE	SEY1	GAPDH	UNKNOWN	SYBR	None							20.94	20.9435	0.0105764						TRUE	85.7947	0.0823887		TRUE		1	40
55	E7	FALSE	SEY2	GAPDH	UNKNOWN	SYBR	None							20.4658	20.456	0.037038						TRUE	85.8945	0.0823887		TRUE		1	40
56	E8	FALSE	SEY2	GAPDH	UNKNOWN	SYBR	None							20.4151	20.456	0.037038						TRUE	85.6948	0.0823887		TRUE		1	40
57	E9	FALSE	SEY2	GAPDH	UNKNOWN	SYBR	None							20.4872	20.456	0.037038						TRUE	85.6948	0.0823887		TRUE		1	40
67	F7	FALSE	SEY3	GAPDH	UNKNOWN	SYBR	None							22.0357	22.0021	0.0317375						TRUE	85.6948	0.0823887		TRUE		1	40
68	F8	FALSE	SEY3	GAPDH	UNKNOWN	SYBR	None							21.9726	22.0021	0.0317375						TRUE	85.6948	0.0823887		TRUE		1	40
69	F9	FALSE	SEY3	GAPDH	UNKNOWN	SYBR	None							21.9979	22.0021	0.0317375						TRUE	85.595	0.0823887		TRUE		1	40
Analysis Type	Singleplex
Endogenous Control	GAPDH
RQ Min/Max Confidence Level	95.0
Reference Sample	SEY3
											Sample Name	内参Ct值	目标基因Ct值	Ct差值(∆CT)	负Ct差值（∆∆CT）	目的基因相对表达量
											proband	20.9351	23.9923	3.05725	2.14669	0.225831
											proband	20.9554	24.0265	3.07114	2.16057	0.223668
											proband	20.94	24.1637	3.22365	2.31308	0.20123
											mother	20.4658	22.7087	2.24289	1.33232	0.39713
											mother	20.4151	22.7445	2.32943	1.41886	0.374007
											mother	20.4872	22.7784	2.29122	1.38065	0.384047
											control	22.0357	22.9154	0.879723	-0.0308469	1.02161
											control	21.9726	22.9379	0.965277	0.0547072	0.96279
											control	21.9979	22.8846	0.886709	-0.0238603	1.01668
														0.91057
